# Supplementary material for: Uncovering rearrangements in the Tibetan antelope via population-derived genome refinement and comparative analysis with homologous species
Source: Front Genet. 2024 Feb 15;15:1302554. doi: 10.3389/fgene.2024.1302554 (PMC10902437; doi:10.3389/fgene.2024.1302554)
Supplement: Supplementary file 1 [file Table2.XLSX]

## Sheet: Sheet1
Supplementary Table 2. Fusion genes screened by GriffinDetector with protein sequences
Capra hircus	Ovis aries	Pantholops hodgsonii
KAJ1057943	XP_004002037	A00000468-R1
KAJ1068596	XP_011952228	TA00001196-R1
KAJ1075796	XP_011958027	TA00001861-R1
KAJ1076486	XP_011959802	TA00002213-R1
KAJ1078806	XP_011959915	TA00002382-R1
KAJ1079308	XP_011961289	TA00002602-R1
KAJ1060387	XP_011961509	TA00003551-R1
KAJ1061408	XP_011962416	TA00003681-R1
KAJ1064112	XP_011962417	TA00004732-R1
KAJ1068596	XP_012021779	TA00005849-R1
KAJ1070017	XP_012025073	TA00006980-R1
KAJ1071704	XP_012029708	TA00007060-R1
KAJ1073473	XP_012036276	TA00009325-R1
KAJ1075942	XP_012036277	TA00009500-R1
KAJ1076452	XP_012036278	TA00011612-R1
KAJ1076486	XP_012036279	TA00012616-R1
KAJ1078772	XP_012036280	TA00014489-R1
KAJ1078806	XP_012036327	TA00015984-R1
KAJ1079217	XP_012036538	TA00017831-R1
KAJ1079308	XP_012042867	TA00019101-R1
KAJ1079384	XP_014950560	TA00021399-R1
	XP_014952403	TA00021657-R1
	XP_014952404	TA00022091-R1
	XP_014952744	TA00023383-R1
	XP_014955691	TA00024479-R1
	XP_014958048	TA00024510-R1
	XP_014959793	TA00025257-R1
	XP_014960779	TA00025341-R1
	NP_001295513	TA00026799-R1
	XP_004002037	TA00027020-R1
	XP_004004527	TA00027232-R1
	XP_004009848	TA00027305-R1
	XP_004017255	TA00027610-R1
	XP_004022493	TA00027739-R1
	XP_004022494	TA00028069-R1
	XP_011951921	TA00030008-R1
	XP_011952778	TA00032741-R1
	XP_011952779	TA00034092-R1
	XP_011952780	TA00034098-R1
	XP_011954355	TA00034418-R1
	XP_011957154	TA00034613-R1
	XP_011958027	TA00035186-R1
	XP_011959802	TA00036799-R1
	XP_011961289	TA00036929-R1
	XP_011963037	TA00037182-R1
	XP_011964192	TA00037529-R1
	XP_011980170	TA00037623-R1
	XP_011985522	TA00038033-R1
	XP_012021779	TA00038287-R1
	XP_012025073	TA00038395-R1
	XP_012029708	TA00038702-R1
	XP_012032658	TA00039045-R1
	XP_012034065	TA00039207-R1
	XP_012036276	TA00041799-R1
	XP_012036277	TA00041952-R1
	XP_012036278	TA00042211-R1
	XP_012036279	TA00042976-R1
	XP_012036280	TA00043232-R1
	XP_012036538	TA00044140-R1
	XP_014950560	TA00044845-R1
	XP_014952403	TA00044963-R1
	XP_014952404	TA00046325-R1
	XP_014954975	TA00046380-R1
	XP_014955691	TA00046466-R1
	XP_014956088	TA00047356-R1
	XP_014957276	TA00047475-R1
	XP_014958048	TA00048470-R1
	XP_014959793	TA00048614-R1
	XP_014960594	TA00050591-R1
	XP_014960595	TA00051000-R1
	XP_014960779	TA00051282-R1
		TA00051323-R1
		TA00051844-R1
		TA00052234-R1
		TA00052244-R1
		TA00053141-R1
		TA00053156-R1
		TA00054074-R1
		TA00055039-R1
		TA00055163-R1
		TA00055754-R1
		TA00056261-R1
		TA00056633-R1
		TA00056679-R1
		TA00057445-R1
		TA00057565-R1
		TA00059580-R1
		TA00060588-R1
		TA00000468-R1
		TA00001196-R1
		TA00001861-R1
		TA00002213-R1
		TA00002382-R1
		TA00002602-R1
		TA00003551-R1
		TA00003681-R1
		TA00004732-R1
		TA00005849-R1
		TA00006980-R1
		TA00007060-R1
		TA00009325-R1
		TA00009500-R1
		TA00011612-R1
		TA00012616-R1
		TA00014489-R1
		TA00015984-R1
		TA00017831-R1
		TA00019101-R1
		TA00021399-R1
		TA00021657-R1
		TA00022091-R1
		TA00023383-R1
		TA00024479-R1
		TA00024510-R1
		TA00025257-R1
		TA00025341-R1
		TA00026799-R1
		TA00027020-R1
		TA00027232-R1
		TA00027305-R1
		TA00027610-R1
		TA00027739-R1
		TA00028069-R1
		TA00030008-R1
		TA00032741-R1
		TA00034092-R1
		TA00034098-R1
		TA00034418-R1
		TA00034613-R1
		TA00035186-R1
		TA00036799-R1
		TA00036929-R1
		TA00037182-R1
		TA00037529-R1
		TA00037623-R1
		TA00038033-R1
		TA00038287-R1
		TA00038395-R1
		TA00038702-R1
		TA00039045-R1
		TA00039207-R1
		TA00041799-R1
		TA00041952-R1
		TA00042211-R1
		TA00042976-R1
		TA00043232-R1
		TA00044140-R1
		TA00044845-R1
		TA00044963-R1
		TA00046325-R1
		TA00046380-R1
		TA00046466-R1
		TA00047356-R1
		TA00047475-R1
		TA00048470-R1
		TA00048614-R1
		TA00050591-R1
		TA00051000-R1
		TA00051282-R1
		TA00051323-R1
		TA00051844-R1
		TA00052234-R1
		TA00052244-R1
		TA00053141-R1
		TA00053156-R1
		TA00054074-R1
		TA00055039-R1
		TA00055163-R1
		TA00055754-R1
		TA00056261-R1
		TA00056633-R1
		TA00056679-R1
		TA00057445-R1
		TA00057565-R1
		TA00059580-R1
		TA00060588-R1
