# Supplementary material for: Uncovering rearrangements in the Tibetan antelope via population-derived genome refinement and comparative analysis with homologous species
Source: Front Genet. 2024 Feb 15;15:1302554. doi: 10.3389/fgene.2024.1302554 (PMC10902437; doi:10.3389/fgene.2024.1302554)
Supplement: Supplementary file 3 [file Table3.xlsx]

## Sheet: Sheet1
Supplementary Table 3. The scaffold IDs and their corresponding sequence in rearrangement reconstruction analysis in Figure 5.
Sequence	Scaffold IDs and corresponding order in Whole Genome rearrangement reconstruction	Scaffold IDs and corresponding order in chromosome X rearrangement reconstruction
1	KE117521.1	KE114254.1
2	KE115113.1	KE113382.1
3	KE109422.1	KE116986.1
4	KE114609.1	KE119932.1
5	KE119255.1	KE118858.1
6	KE113146.1	KE113672.1
7	KE108896.1	KE115737.1
8	KE113248.1	KE114000.1
9	KE117732.1	KE116735.1
10	KE117467.1	KE113102.1
11	KE114796.1	KE108854.1
12	KE118416.1	KE115763.1
13	KE116936.1	KE117477.1
14	KE115327.1	KE116092.1
15	KE110263.1	KE115119.1
16	KE114717.1	KE113298.1
17	KE112966.1	KE114149.1
18	KE120005.1	KE117047.1
19	KE110379.1	KE112011.1
20	KE115091.1	KE119916.1
21	KE110231.1	KE115482.1
22	KE119515.1	KE108954.1
23	KE112879.1	KE119219.1
24	KE117285.1	KE114200.1
25	KE117151.1	KE118341.1
26	KE112068.1	KE110483.1
27	KE119718.1	KE118681.1
28	KE112623.1	KE114527.1
29	KE112504.1	KE117100.1
30	KE113133.1	KE113101.1
31	KE116619.1	KE118900.1
32	KE109771.1	KE113917.1
33	KE111069.1	KE114833.1
34	KE112736.1	KE116393.1
35	KE114483.1	KE113110.1
36	KE119436.1	KE117647.1
37	KE117696.1	KE115943.1
38	KE119409.1	KE113301.1
39	KE111643.1	KE113359.1
40	KE118399.1	KE115300.1
41	KE115201.1	KE118039.1
42	KE114374.1	KE111105.1
43	KE113257.1	KE117274.1
44	KE115952.1	KE120165.1
45	KE114981.1	KE118385.1
46	KE112533.1	KE117733.1
47	KE117468.1	KE115151.1
48	KE115822.1	KE115121.1
49	KE115743.1	KE114912.1
50	KE113077.1	KE109149.1
51	KE116611.1	KE116635.1
52	KE120073.1	KE115793.1
53	KE116178.1	KE109380.1
54	KE119106.1	KE114571.1
55	KE114167.1	KE114519.1
56	KE118443.1	KE119744.1
57	KE116376.1	KE113975.1
58	KE117197.1	KE116474.1
59	KE119064.1	KE110508.1
60	KE117264.1	KE113210.1
61	KE113585.1	KE110141.1
62	KE113237.1	KE120217.1
63	KE114470.1	KE117770.1
64	KE120065.1	KE117487.1
65	KE114231.1	KE113189.1
66	KE114912.1	KE120025.1
67	KE114883.1	KE118280.1
68	KE117075.1	KE109582.1
69	KE119073.1	KE119652.1
70	KE118661.1	KE112516.1
71	KE116735.1	KE114156.1
72	KE119383.1	KE108915.1
73	KE113142.1	KE114956.1
74	KE113805.1	KE109178.1
75	KE117117.1	KE112792.1
76	KE113522.1	KE115721.1
77	KE109483.1	KE112871.1
78	KE113363.1	KE116384.1
79	KE117008.1	KE118743.1
80	KE113975.1	KE119249.1
81	KE120081.1	KE114239.1
82	KE115378.1	KE115498.1
83	KE113951.1	KE112573.1
84	KE114943.1	KE118484.1
85	KE113602.1	KE112477.1
86	KE113317.1	KE112408.1
87	KE114972.1	KE112025.1
88	KE115193.1	KE114703.1
89	KE113410.1	KE116836.1
90	KE118790.1	KE112402.1
91	KE115046.1	KE117919.1
92	KE116554.1	KE112367.1
93	KE117580.1
94	KE119940.1
95	KE117655.1
96	KE114248.1
97	KE115258.1
98	KE113735.1
99	KE117179.1
100	KE110605.1
101	KE114392.1
102	KE120166.1
103	KE114024.1
104	KE113060.1
105	KE111997.1
106	KE113278.1
107	KE114875.1
108	KE116998.1
109	KE118196.1
110	KE112703.1
111	KE113801.1
112	KE118177.1
113	KE110298.1
114	KE113414.1
115	KE117392.1
116	KE116326.1
117	KE116203.1
118	KE112679.1
119	KE114486.1
120	KE115178.1
121	KE115424.1
122	KE118643.1
123	KE118299.1
124	KE113750.1
125	KE114003.1
126	KE112619.1
127	KE112017.1
128	KE113562.1
129	KE119293.1
130	KE119350.1
131	KE115886.1
132	KE111743.1
133	KE111958.1
134	KE116583.1
135	KE119591.1
136	KE113695.1
137	KE118761.1
138	KE118459.1
139	KE113827.1
140	KE108833.1
141	KE112820.1
142	KE115507.1
143	KE112342.1
144	KE113647.1
145	KE110473.1
146	KE116212.1
147	KE109555.1
148	KE108921.1
149	KE119583.1
150	KE114137.1
151	KE115605.1
152	KE111257.1
153	KE117555.1
154	KE112803.1
155	KE117255.1
156	KE112085.1
157	KE112601.1
158	KE117781.1
159	KE109220.1
160	KE111573.1
161	KE118082.1
162	KE113642.1
163	KE118426.1
164	KE117187.1
165	KE110110.1
166	KE114803.1
167	KE114424.1
168	KE113330.1
169	KE115105.1
170	KE119809.1
171	KE114269.1
172	KE114980.1
173	KE112910.1
174	KE116047.1
175	KE117885.1
176	KE113558.1
177	KE113289.1
178	KE110202.1
179	KE109956.1
180	KE119670.1
181	KE113343.1
182	KE116202.1
183	KE116652.1
184	KE110666.1
185	KE113495.1
186	KE114592.1
187	KE114751.1
188	KE112853.1
189	KE115961.1
190	KE118937.1
191	KE118002.1
192	KE110230.1
193	KE119490.1
194	KE113422.1
195	KE113573.1
196	KE119401.1
197	KE118290.1
198	KE112356.1
199	KE117293.1
200	KE111193.1
201	KE113554.1
202	KE110534.1
203	KE119080.1
204	KE119652.1
205	KE111412.1
206	KE113935.1
207	KE109078.1
208	KE113511.1
209	KE113688.1
210	KE111356.1
211	KE115773.1
212	KE114956.1
213	KE109588.1
214	KE117216.1
215	KE113714.1
216	KE114528.1
217	KE118168.1
218	KE115087.1
219	KE114903.1
220	KE113484.1
221	KE109736.1
222	KE114366.1
223	KE115160.1
224	KE113405.1
225	KE118273.1
226	KE118954.1
227	KE113053.1
228	KE118821.1
229	KE115454.1
230	KE114505.1
231	KE111635.1
232	KE109122.1
233	KE113205.1
234	KE113230.1
235	KE116083.1
236	KE116856.1
237	KE116798.1
238	KE110596.1
239	KE110361.1
240	KE115753.1
241	KE115170.1
242	KE111456.1
243	KE120135.1
244	KE119327.1
245	KE113916.1
246	KE112560.1
247	KE116021.1
248	KE119464.1
249	KE110740.1
250	KE113307.1
251	KE116455.1
252	KE119871.1
253	KE115506.1
254	KE115360.1
255	KE113473.1
256	KE113708.1
257	KE114891.1
258	KE110085.1
259	KE113310.1
260	KE110952.1
261	KE109239.1
262	KE109143.1
263	KE117401.1
264	KE117599.1
265	KE113611.1
266	KE117761.1
267	KE117090.1
268	KE113308.1
269	KE112636.1
270	KE118504.1
271	KE110794.1
272	KE111249.1
273	KE115059.1
274	KE116745.1
275	KE116755.1
276	KE109228.1
277	KE113396.1
278	KE113650.1
279	KE115283.1
280	KE119366.1
281	KE113543.1
282	KE113673.1
283	KE113982.1
284	KE113431.1
285	KE117460.1
286	KE109965.1
287	KE113207.1
288	KE108992.1
289	KE113013.1
290	KE115523.1
291	KE116653.1
292	KE118513.1
293	KE117930.1
294	KE112010.1
295	KE115830.1
296	KE118590.1
297	KE115986.1
298	KE111172.1
299	KE118609.1
300	KE118090.1
301	KE112637.1
302	KE118259.1
303	KE111429.1
304	KE116602.1
305	KE113584.1
306	KE115979.1
307	KE116112.1
308	KE116674.1
309	KE119016.1
310	KE113681.1
311	KE110658.1
312	KE116885.1
313	KE116896.1
314	KE116709.1
315	KE116809.1
316	KE111511.1
317	KE119184.1
318	KE113420.1
319	KE113336.1
320	KE115228.1
321	KE113424.1
322	KE114819.1
323	KE115583.1
324	KE119342.1
325	KE116220.1
326	KE113086.1
327	KE111723.1
328	KE114778.1
329	KE118018.1
330	KE114832.1
331	KE115391.1
332	KE119229.1
333	KE116005.1
334	KE114341.1
335	KE115215.1
336	KE117969.1
337	KE115336.1
338	KE115351.1
339	KE118753.1
340	KE109167.1
341	KE113197.1
342	KE114545.1
343	KE117823.1
344	KE113286.1
345	KE116159.1
346	KE113767.1
347	KE117912.1
348	KE111226.1
349	KE113208.1
350	KE119427.1
351	KE119209.1
352	KE111200.1
353	KE114224.1
354	KE115400.1
355	KE113818.1
356	KE112347.1
357	KE119426.1
358	KE111420.1
359	KE113839.1
360	KE113885.1
361	KE113742.1
362	KE115848.1
363	KE116383.1
364	KE110990.1
365	KE112458.1
366	KE117962.1
367	KE114460.1
368	KE119961.1
369	KE119314.1
370	KE114772.1
371	KE119855.1
372	KE114321.1
373	KE114428.1
374	KE118494.1
375	KE110627.1
376	KE113345.1
377	KE109413.1
378	KE115584.1
379	KE113389.1
380	KE115934.1
381	KE118868.1
382	KE113249.1
383	KE120198.1
384	KE112941.1
385	KE111722.1
386	KE111894.1
387	KE117027.1
388	KE116702.1
389	KE113390.1
390	KE117831.1
391	KE115575.1
392	KE114951.1
393	KE118133.1
394	KE108927.1
395	KE118267.1
396	KE117676.1
397	KE114757.1
398	KE115369.1
399	KE117346.1
400	KE109703.1
401	KE113243.1
402	KE112492.1
403	KE119357.1
404	KE117590.1
405	KE109254.1
406	KE110010.1
407	KE115222.1
408	KE120095.1
409	KE116906.1
410	KE113005.1
411	KE116111.1
412	KE113225.1
413	KE117083.1
414	KE113594.1
415	KE116482.1
416	KE109465.1
417	KE110050.1
418	KE117438.1
419	KE111268.1
420	KE115570.1
421	KE112595.1
422	KE116465.1
423	KE113259.1
424	KE119748.1
425	KE118205.1
426	KE117556.1
427	KE114534.1
428	KE117107.1
429	KE112510.1
430	KE120145.1
431	KE113220.1
432	KE113541.1
433	KE117849.1
434	KE109201.1
435	KE116564.1
436	KE118389.1
437	KE114327.1
438	KE113331.1
439	KE119986.1
440	KE120183.1
441	KE116937.1
442	KE113401.1
443	KE118651.1
444	KE119832.1
445	KE111972.1
446	KE117865.1
447	KE116502.1
448	KE119343.1
449	KE113419.1
450	KE113671.1
451	KE114071.1
452	KE116916.1
453	KE112776.1
454	KE117913.1
455	KE114566.1
456	KE115030.1
457	KE117135.1
458	KE114092.1
459	KE119955.1
460	KE110900.1
461	KE115932.1
462	KE115013.1
463	KE117017.1
464	KE114646.1
465	KE120019.1
466	KE117613.1
467	KE118938.1
468	KE117226.1
469	KE114735.1
470	KE117108.1
471	KE112055.1
472	KE119880.1
473	KE112420.1
474	KE115636.1
475	KE113260.1
476	KE114008.1
477	KE114357.1
478	KE113542.1
479	KE115685.1
480	KE112842.1
481	KE113303.1
482	KE109330.1
483	KE114999.1
484	KE113150.1
485	KE118776.1
486	KE110636.1
487	KE116241.1
488	KE113550.1
489	KE120191.1
490	KE119002.1
491	KE114398.1
492	KE113785.1
493	KE117327.1
494	KE114049.1
495	KE114208.1
496	KE116727.1
497	KE119039.1
498	KE119692.1
499	KE119057.1
500	KE111840.1
501	KE113329.1
502	KE116038.1
503	KE114787.1
504	KE115802.1
505	KE113944.1
506	KE112282.1
507	KE113256.1
508	KE117563.1
509	KE112302.1
510	KE113371.1
511	KE113965.1
512	KE116771.1
513	KE115053.1
514	KE113478.1
515	KE119200.1
516	KE119418.1
517	KE117621.1
518	KE117038.1
519	KE117904.1
520	KE117840.1
521	KE115894.1
522	KE118160.1
523	KE112258.1
524	KE113373.1
525	KE118827.1
526	KE115311.1
527	KE114099.1
528	KE113727.1
529	KE116746.1
530	KE116129.1
531	KE113021.1
532	KE117876.1
533	KE114904.1
534	KE109073.1
535	KE112296.1
536	KE115866.1
537	KE118918.1
538	KE112047.1
539	KE118048.1
540	KE114062.1
541	KE119174.1
542	KE113634.1
543	KE119924.1
544	KE112061.1
545	KE117366.1
546	KE115656.1
547	KE119498.1
548	KE117318.1
549	KE115782.1
550	KE119839.1
551	KE115922.1
552	KE111990.1
553	KE120236.1
554	KE114182.1
555	KE113432.1
556	KE112934.1
557	KE111649.1
558	KE117514.1
559	KE116421.1
560	KE114416.1
561	KE118987.1
562	KE118725.1
563	KE118962.1
564	KE119863.1
565	KE119151.1
566	KE120165.1
567	KE112227.1
568	KE118514.1
569	KE116548.1
570	KE115666.1
571	KE112437.1
572	KE113094.1
573	KE114018.1
574	KE115307.1
575	KE112607.1
576	KE111235.1
577	KE112396.1
578	KE116683.1
579	KE119047.1
580	KE115074.1
581	KE114215.1
582	KE114154.1
583	KE111021.1
584	KE113837.1
585	KE113996.1
586	KE113503.1
587	KE117790.1
588	KE113494.1
589	KE112114.1
590	KE109312.1
591	KE116361.1
592	KE113158.1
593	KE118484.1
594	KE116828.1
595	KE115446.1
596	KE115812.1
597	KE109830.1
598	KE118548.1
599	KE113854.1
600	KE115855.1
601	KE114842.1
602	KE111210.1
603	KE118843.1
604	KE114559.1
605	KE113699.1
606	KE114200.1
607	KE114301.1
608	KE110654.1
609	KE117571.1
610	KE113756.1
611	KE113729.1
612	KE116493.1
613	KE113236.1
614	KE114452.1
615	KE119514.1
616	KE119275.1
617	KE113250.1
618	KE112704.1
619	KE118542.1
620	KE119375.1
621	KE118734.1
622	KE109062.1
623	KE114350.1
624	KE111395.1
625	KE110759.1
626	KE118029.1
627	KE115933.1
628	KE112674.1
629	KE117410.1
630	KE119608.1
631	KE112163.1
632	KE110970.1
633	KE109359.1
634	KE114148.1
635	KE113603.1
636	KE119242.1
637	KE118475.1
638	KE119193.1
639	KE118233.1
640	KE116953.1
641	KE113297.1
642	KE113268.1
643	KE113926.1
644	KE114623.1
645	KE115590.1
646	KE117985.1
647	KE114262.1
648	KE119785.1
649	KE113296.1
650	KE110140.1
651	KE112164.1
652	KE117169.1
653	KE113238.1
654	KE113989.1
655	KE118785.1
656	KE109746.1
657	KE113841.1
658	KE113325.1
659	KE113288.1
660	KE113583.1
661	KE112660.1
662	KE118083.1
663	KE110851.1
664	KE116946.1
665	KE117530.1
666	KE114041.1
667	KE116790.1
668	KE117016.1
669	KE116837.1
670	KE114084.1
671	KE116012.1
672	KE110721.1
673	KE113574.1
674	KE113271.1
675	KE113381.1
676	KE114077.1
677	KE115913.1
678	KE120104.1
679	KE112373.1
680	KE112426.1
681	KE110584.1
682	KE115120.1
683	KE118852.1
684	KE111540.1
685	KE118797.1
686	KE114856.1
687	KE116643.1
688	KE117754.1
689	KE113240.1
690	KE115678.1
691	KE111759.1
692	KE111216.1
693	KE113129.1
694	KE113314.1
695	KE113164.1
696	KE113239.1
697	KE115006.1
698	KE112040.1
699	KE113269.1
700	KE110353.1
701	KE110191.1
702	KE112128.1
703	KE113088.1
704	KE117686.1
705	KE119428.1
706	KE116962.1
707	KE117805.1
708	KE110094.1
709	KE113082.1
710	KE117302.1
711	KE113908.1
712	KE113252.1
713	KE109526.1
714	KE118706.1
715	KE116692.1
716	KE118241.1
717	KE111927.1
718	KE118250.1
719	KE115468.1
720	KE110453.1
721	KE114601.1
722	KE114290.1
723	KE115186.1
724	KE111879.1
725	KE113234.1
726	KE113328.1
727	KE119645.1
728	KE110419.1
729	KE113064.1
730	KE115145.1
731	KE114824.1
732	KE111126.1
733	KE113354.1
734	KE118582.1
735	KE115536.1
736	KE119679.1
737	KE119017.1
738	KE113621.1
739	KE110869.1
740	KE116101.1
741	KE112235.1
742	KE108871.1
743	KE118427.1
744	KE112431.1
745	KE113810.1
746	KE119322.1
747	KE116167.1
748	KE111752.1
749	KE117373.1
750	KE113655.1
751	KE120034.1
752	KE115025.1
753	KE111036.1
754	KE119023.1
755	KE118814.1
756	KE117539.1
757	KE112497.1
758	KE115291.1
759	KE112998.1
760	KE113901.1
761	KE117309.1
762	KE111657.1
763	KE117383.1
764	KE111933.1
765	KE118342.1
766	KE118970.1
767	KE118214.1
768	KE115531.1
769	KE118073.1
770	KE114436.1
771	KE118522.1
772	KE111519.1
773	KE114161.1
774	KE112942.1
775	KE109889.1
776	KE111585.1
777	KE112009.1
778	KE115250.1
779	KE119548.1
780	KE119757.1
781	KE110673.1
782	KE118532.1
783	KE117822.1
784	KE115202.1
785	KE116522.1
786	KE120227.1
787	KE116335.1
788	KE115714.1
789	KE114895.1
790	KE113959.1
791	KE118307.1
792	KE119817.1
793	KE109135.1
794	KE113319.1
795	KE111872.1
796	KE113258.1
797	KE109439.1
798	KE119115.1
799	KE113889.1
800	KE115473.1
801	KE115665.1
802	KE110314.1
803	KE112783.1
804	KE113485.1
805	KE114292.1
806	KE116316.1
807	KE116344.1
808	KE116057.1
809	KE115273.1
810	KE116120.1
811	KE119507.1
812	KE111564.1
813	KE110843.1
814	KE118107.1
815	KE117975.1
816	KE116403.1
817	KE114810.1
818	KE120119.1
819	KE119256.1
820	KE114687.1
821	KE116819.1
822	KE110472.1
823	KE112317.1
824	KE114725.1
825	KE113626.1
826	KE118224.1
827	KE109720.1
828	KE117245.1
829	KE114384.1
830	KE113861.1
831	KE115482.1
832	KE117547.1
833	KE113707.1
834	KE118882.1
835	KE114640.1
836	KE113657.1
837	KE114764.1
838	KE112540.1
839	KE111259.1
840	KE113840.1
841	KE113894.1
842	KE112470.1
843	KE118777.1
844	KE119978.1
845	KE116429.1
846	KE113749.1
847	KE118635.1
848	KE118152.1
849	KE115265.1
850	KE114451.1
851	KE118057.1
852	KE112948.1
853	KE118117.1
854	KE116295.1
855	KE117065.1
856	KE116970.1
857	KE115693.1
858	KE112771.1
859	KE116512.1
860	KE112765.1
861	KE114680.1
862	KE120004.1
863	KE118769.1
864	KE116066.1
865	KE116369.1
866	KE117938.1
867	KE115729.1
868	KE113434.1
869	KE114758.1
870	KE111855.1
871	KE115343.1
872	KE109648.1
873	KE118689.1
874	KE115491.1
875	KE112705.1
876	KE113454.1
877	KE119970.1
878	KE119638.1
879	KE113247.1
880	KE116876.1
881	KE109710.1
882	KE112549.1
883	KE115996.1
884	KE113533.1
885	KE112484.1
886	KE111529.1
887	KE114552.1
888	KE109293.1
889	KE109862.1
890	KE113351.1
891	KE118574.1
892	KE113757.1
893	KE118600.1
894	KE114679.1
895	KE117734.1
896	KE119530.1
897	KE114033.1
898	KE117948.1
899	KE115599.1
900	KE118564.1
901	KE118352.1
902	KE110283.1
903	KE120129.1
904	KE117798.1
905	KE120156.1
906	KE114498.1
907	KE117235.1
908	KE117356.1
909	KE113263.1
910	KE119137.1
911	KE116296.1
912	KE117209.1
913	KE110163.1
914	KE116139.1
915	KE115408.1
916	KE114653.1
917	KE109823.1
918	KE110386.1
919	KE111978.1
920	KE114510.1
921	KE115207.1
922	KE116575.1
923	KE111555.1
924	KE118360.1
925	KE117813.1
926	KE113466.1
927	KE118375.1
928	KE118599.1
929	KE118853.1
930	KE120175.1
931	KE113627.1
932	KE109272.1
933	KE119284.1
934	KE113447.1
935	KE116230.1
936	KE113476.1
937	KE116285.1
938	KE111871.1
939	KE117704.1
940	KE116781.1
941	KE109881.1
942	KE117160.1
943	KE114490.1
944	KE115514.1
945	KE120059.1
946	KE109595.1
947	KE117605.1
948	KE115431.1
949	KE113777.1
950	KE113031.1
951	KE116663.1
952	KE119600.1
953	KE114861.1
954	KE119303.1
955	KE116022.1
956	KE117336.1
957	KE113287.1
958	KE108841.1
959	KE112666.1
960	KE113361.1
961	KE109040.1
962	KE118945.1
963	KE114191.1
964	KE117056.1
965	KE116150.1
966	KE116838.1
967	KE119949.1
968	KE115841.1
969	KE118406.1
970	KE117992.1
971	KE114106.1
972	KE119156.1
973	KE112849.1
974	KE111909.1
975	KE112582.1
976	KE114616.1
977	KE114175.1
978	KE114254.1
979	KE118858.1
980	KE113672.1
981	KE115737.1
982	KE114000.1
983	KE113102.1
984	KE108854.1
985	KE115763.1
986	KE117477.1
987	KE116092.1
988	KE115119.1
989	KE113298.1
990	KE114149.1
991	KE117047.1
992	KE112011.1
993	KE119916.1
994	KE114382.1
995	KE108954.1
996	KE119219.1
997	KE118341.1
998	KE110483.1
999	KE118681.1
1000	KE114527.1
1001	KE110498.1
1002	KE113442.1
1003	KE113061.1
1004	KE115417.1
1005	KE113566.1
1006	KE117665.1
1007	KE115703.1
1008	KE115121.1
1009	KE113209.1
1010	KE117638.1
1011	KE115462.1
1012	KE112002.1
1013	KE114631.1
1014	KE113440.1
1015	KE118598.1
1016	KE117954.1
1017	KE113184.1
1018	KE113722.1
1019	KE113016.1
1020	KE111965.1
1021	KE114662.1
1022	KE111472.1
1023	KE109533.1
1024	KE115430.1
1025	KE119096.1
1026	KE114376.1
1027	KE114936.1
1028	KE118618.1
1029	KE113995.1
1030	KE111738.1
1031	KE115243.1
1032	KE118626.1
1033	KE113199.1
1034	KE114055.1
1035	KE117430.1
1036	KE114672.1
1037	KE118331.1
1038	KE113847.1
1039	KE114406.1
1040	KE113652.1
1041	KE117124.1
1042	KE113793.1
1043	KE112977.1
1044	KE119678.1
1045	KE113517.1
1046	KE116269.1
1047	KE114335.1
1048	KE115904.1
