# Supplementary material for: Uncovering rearrangements in the Tibetan antelope via population-derived genome refinement and comparative analysis with homologous species
Source: Front Genet. 2024 Feb 15;15:1302554. doi: 10.3389/fgene.2024.1302554 (PMC10902437; doi:10.3389/fgene.2024.1302554)
Supplement: Supplementary file 6 [file Table1.XLSX]

## Sheet: Supplementary Table 1
Supplementary Table 1. The detail of detected rearrangements in Tibetan Antelope scaffolds
Scaffold ID	Start	End	Rearrangement Type
KE108927.1	24210	1239368	translocation
KE109178.1	53981	1769835	inversion
KE109380.1	4512	2839805	inversion
KE110141.1	70797	329353	inversion
KE110473.1	1382067	2657669	translocation
KE111105.1	670184	1341977	inversion
KE111172.1	57211	496448	translocation
KE112010.1	17347	8025002	translocation
KE112163.1	114264	754311	translocation
KE112342.1	1762	318233	translocation
KE112408.1	1217	1118848	inversion
KE112504.1	27192	664640	inversion
KE112510.1	3412977	5576262	translocation
KE112573.1	110052	2311321	inversion
KE112619.1	1	177061	inversion
KE112636.1	5786	2148488	translocation
KE113060.1	5561930	8862744	inversion
KE113086.1	1	2097958	inversion
KE113101.1	6467	1483745	inversion
KE113101.1	94590	594016	inversion
KE113208.1	569011	2062879	translocation
KE113210.1	32894	749273	inversion
KE113250.1	1	2534893	translocation
KE113278.1	6420	1755227	translocation
KE113381.1	3301340	4351087	translocation
KE113494.1	3324125	4336270	translocation
KE113511.1	50814	2134959	translocation
KE113584.1	13621	315985	inversion
KE113585.1	6869	2108186	inversion
KE113671.1	36216	281225	translocation
KE113671.1	194920	2138694	translocation
KE113671.1	194920	2394247	translocation
KE113671.1	2501601	4019097	inversion
KE113671.1	2501601	3696259	inversion
KE113672.1	286057	1166361	inversion
KE113672.1	729540	1083765	inversion
KE113672.1	1566919	3137502	inversion
KE113681.1	549787	1696070	inversion
KE113681.1	2779690	4901251	inversion
KE113681.1	3859396	4901251	inversion
KE113767.1	843394	2863954	inversion
KE113810.1	2496680	11099092	translocation
KE113818.1	1	480535	translocation
KE113885.1	22147	2247905	inversion
KE113926.1	266	1839592	translocation
KE113951.1	49540	5098881	inversion
KE113975.1	208249	2993228	inversion
KE113995.1	420454	807904	translocation
KE114008.1	1	557766	inversion
KE114008.1	183	1816165	inversion
KE114008.1	1556948	3475369	inversion
KE114071.1	29295	874393	inversion
KE114071.1	29295	572271	inversion
KE114149.1	77767	2146303	inversion
KE114200.1	1	123024	inversion
KE114200.1	293064	722744	inversion
KE114215.1	1	2020385	translocation
KE114231.1	1571250	5482571	inversion
KE114231.1	1571250	3347038	inversion
KE114239.1	18123	851858	inversion
KE114239.1	2050705	4151172	inversion
KE114254.1	1487851	3067692	inversion
KE114254.1	1487851	2670394	inversion
KE114254.1	2364880	3408761	inversion
KE114366.1	1	1422556	translocation
KE114384.1	556714	1872559	translocation
KE114424.1	37766	2972690	translocation
KE114470.1	1	6802695	inversion
KE114483.1	143868	976203	inversion
KE114483.1	143868	1226467	inversion
KE114519.1	15324	337888	translocation
KE114566.1	2584173	7726239	inversion
KE114571.1	902912	2839805	inversion
KE114631.1	76160	362428	translocation
KE114757.1	4575	765877	translocation
KE114757.1	922504	1600755	translocation
KE114757.1	2781081	3753265	translocation
KE114778.1	652	834738	inversion
KE114819.1	22595	172341	inversion
KE114819.1	442739	2460340	translocation
KE114824.1	425616	3821724	translocation
KE114824.1	1109305	1242811	translocation
KE114875.1	4982574	5952765	translocation
KE114883.1	11031	1123025	inversion
KE114883.1	1177903	4452610	inversion
KE114912.1	857768	3431447	translocation
KE114912.1	2767569	3431447	translocation
KE114943.1	30184	2913027	translocation
KE114943.1	30184	1594797	inversion
KE114956.1	3394704	6194459	inversion
KE115013.1	1652770	2956494	inversion
KE115013.1	2198193	3743229	inversion
KE115030.1	378139	2818519	inversion
KE115053.1	40016	3768889	translocation
KE115059.1	2864	946576	inversion
KE115074.1	2425426	4402224	translocation
KE115119.1	1	695969	inversion
KE115120.1	2004	115126	translocation
KE115145.1	339397	1242811	translocation
KE115186.1	514009	1373075	inversion
KE115193.1	2140242	3298617	translocation
KE115201.1	3614	791404	inversion
KE115215.1	3091301	5081734	inversion
KE115228.1	586941	865527	inversion
KE115258.1	152553	2423812	inversion
KE115273.1	48308	3138820	translocation
KE115300.1	1	1703742	inversion
KE115307.1	49172	3154142	translocation
KE115307.1	2815523	2952321	translocation
KE115336.1	3499	1870778	inversion
KE115350.1	26528	3634316	translocation
KE115351.1	48473	1339315	translocation
KE115360.1	4786293	5468014	translocation
KE115378.1	4309	939111	inversion
KE115378.1	867363	1385028	translocation
KE115378.1	6661056	9877624	translocation
KE115400.1	895628	4483864	translocation
KE115417.1	100100	1389876	translocation
KE115498.1	1916937	4231848	inversion
KE115498.1	3109512	5836441	inversion
KE115583.1	176653	1903983	inversion
KE115665.1	49624	459803	inversion
KE115678.1	340875	4248470	inversion
KE115678.1	2926949	4100132	inversion
KE115685.1	423914	1065161	inversion
KE115822.1	18297	5001583	inversion
KE115894.1	1881223	2396773	translocation
KE115894.1	3179299	6177651	translocation
KE115913.1	37636	436279	translocation
KE115913.1	270013	1048604	translocation
KE115932.1	418	1415686	inversion
KE115952.1	5104	438809	inversion
KE115952.1	22667	2627255	inversion
KE115979.1	10473	369550	inversion
KE116129.1	681232	848976	inversion
KE116159.1	1148	7129226	inversion
KE116195.1	14658	6061636	inversion
KE116195.1	357002	690100	inversion
KE116241.1	1129321	2219929	translocation
KE116326.1	1	4840897	translocation
KE116335.1	646193	1298972	inversion
KE116376.1	214645	3673789	inversion
KE116376.1	1409522	1985794	inversion
KE116376.1	4001540	5141907	inversion
KE116384.1	15085	856017	inversion
KE116384.1	849514	1321325	inversion
KE116393.1	197258	654960	inversion
KE116502.1	3553	1021985	inversion
KE116602.1	787238	1418116	inversion
KE116635.1	3083413	3431447	inversion
KE116663.1	135001	639032	translocation
KE116663.1	135001	1256410	translocation
KE116674.1	3842	1137264	inversion
KE116674.1	15448	541263	inversion
KE116674.1	1276376	3244476	inversion
KE116735.1	12728	2569262	inversion
KE116771.1	331561	585468	translocation
KE116771.1	1667289	3557363	translocation
KE116836.1	29842	1856580	translocation
KE116856.1	785449	1787099	translocation
KE116885.1	1	497730	inversion
KE116885.1	6813	6111691	inversion
KE117047.1	32389	766945	inversion
KE117047.1	1885880	2146303	translocation
KE117100.1	1	1904485	inversion
KE117107.1	465400	1175409	translocation
KE117107.1	1373357	5576262	translocation
KE117197.1	265434	4894658	inversion
KE117197.1	1656487	5845721	inversion
KE117197.1	2025469	8784761	inversion
KE117197.1	4996742	9808007	inversion
KE117264.1	1	2177889	inversion
KE117356.1	1	843261	translocation
KE117487.1	600294	1316746	inversion
KE117647.1	446416	654960	translocation
KE117686.1	6593	229319	translocation
KE117696.1	41691	371144	inversion
KE117696.1	440685	2844109	inversion
KE117732.1	1415	3119155	inversion
KE117770.1	11836	988887	translocation
KE117822.1	476314	2590839	translocation
KE117840.1	12185	365201	translocation
KE117849.1	6084	5000688	translocation
KE117865.1	1019876	1512890	inversion
KE117969.1	8713	2143333	inversion
KE117969.1	4563142	6726862	inversion
KE118029.1	920557	1636593	translocation
KE118039.1	53372	1341977	translocation
KE118083.1	8838	1299853	translocation
KE118117.1	433644	2272530	translocation
KE118160.1	19802	2981875	translocation
KE118385.1	1097947	2204565	inversion
KE118443.1	2310057	2733737	inversion
KE118484.1	11317	1961587	inversion
KE118484.1	1173086	2311321	inversion
KE118484.1	1173086	2311321	translocation
KE118598.1	28540	480677	translocation
KE118598.1	4136247	8292724	translocation
KE118743.1	45415	2089288	inversion
KE118753.1	122865	1294635	inversion
KE118776.1	5854	617555	inversion
KE118790.1	291264	2125452	translocation
KE118790.1	870777	3550235	translocation
KE118852.1	936277	2335630	inversion
KE118853.1	86636	1415338	translocation
KE118858.1	920557	1050425	inversion
KE118970.1	13350	1902809	translocation
KE119047.1	1	2455652	inversion
KE119095.1	4962	977342	inversion
KE119095.1	170024	1533336	translocation
KE119184.1	53910	452256	inversion
KE119249.1	45415	199119	translocation
KE119249.1	85203	4151172	translocation
KE119249.1	706051	4151172	translocation
KE119342.1	33443	2991598	inversion
KE119342.1	1315320	3734940	inversion
KE119343.1	8769	1620807	inversion
KE119343.1	374908	2535094	inversion
KE119350.1	19260	627149	inversion
KE119428.1	526871	2989385	translocation
KE119540.1	284669	451164	inversion
KE119652.1	11870	144336	inversion
KE119863.1	14186	490192	inversion
KE119863.1	14322	877692	translocation
KE119916.1	24985	214864	inversion
KE119978.1	28219	1298908	translocation
KE120019.1	12936	3577548	inversion
KE120065.1	412	1063794	inversion
KE120165.1	15639	349213	translocation
KE120165.1	349213	15639	translocation
